# Supplementary material for: Benefits of subsidence control for coastal flooding in China
Source: Nat Commun. 2022 Nov 14;13:6946. doi: 10.1038/s41467-022-34525-w (PMC9663704; doi:10.1038/s41467-022-34525-w)
Supplement: Supplementary file 3 — Supplementary Data 1 [file 41467_2022_34525_MOESM3_ESM.xlsx]

## Sheet: read me
Fang et al. Benefits of subsidence control for coastal flooding in China.
Submitted to Nature Communication
DOI:10.1038/s41467-022-34525-w
Supplementary Material: Subsidence measurements of coastal China.
This file contains the observational subsidence values, meausurement for subsidence records of coastal China basin obtained through a literature review. A negative value indicates land uplift.
Where multiple authors cite the same paper, the primary source is only reported once.
NOTES:
Due to the nature and collection of the data, it was not always possible to find data from the original source. Hence a score system was used, as shown in column 11.
*	Unable to find original data source to verify reported subsidence rate.
**	Unable to find original data source to verify reported subsidence rate, but authors are geologists and their affiliations belong to geology research institute, and information is vague.
***	Unable to find original data source to verify reported subsidence rate, but authors are geologists and their affiliations belong to geology research institute, and information is clear.
****	It is an orginal study, the methodology is clear, authors are geologists and their affiliations belong to geology research institute, and subsidence rate is unclear, the citation has additional assumptions made, or an assumed average rate reported.
*****	It is an orginal study, the methodology is clear, authors are geologists and their affiliations belong to geology research institute, and subsidence rate is clear.

## Sheet: references
1998	Chinese	Duan, Y.H. Research status on land subsidence and sustainable development in the 21st century of China. The Chinese Journal of Geological Hazard and Control, 9 (2) (1998), pp. 1–5
1998	Chinese	Zhang H.B., Gu F.J. and Guo R.R. 1998. The land subsidence and its countermeasures in Hebei Plain of China. The Chinese Journal of Geological Hazard and Control. 9:228-234.
2001	Chinese	Zheng X.X., Wu Q., Ying Y.F., Hou Y. and Yao H. 2001. Impacts of relative sea-level rising and strategies of control of land subsidence in coastal region of China. Bulletin of science and technology. 17(6):51-55.
2003	Chinese	Gong S.L. 2003. Present situation and control countermeasure of land subsidence in Taiwan.The Chinese journal of geological hazard and control. 14(3): 24-31.
2004	Chinese	Song, B., Wang, D.S. and Wang, J.L., 2004. Dongying ground subsidence monitoring. Surveying and mapping of geology and mineral resources, 20(1):34-36.
2004	Chinese	Xing, Z.X., Li, H.X., Zhang, S. and Gao, H.Q., 2004.Surface subsidence and its countermeasures in Cangzhou city. Geological survey and research. 27(3):157-163.
2004	Chinese	Zhao J.K., Wu M.J. and Liu S.X. 2004. Study on land subsidence and monitoring network in Hang-Jia-Hu plain of Zhejiang Province. Journal of Geological Hazards and Environment Preservation. 15(1):16-20.
2004	English	Ding, X.L., Liu, G.X., Li, Z.W., Li, Z.L. and Chen, Y.Q., 2004. Ground subsidence monitoring in Hong Kong with satellite SAR interferometry.Photogrammetric Engineering & Remote Sensing, 70(10), pp.1151-1156.
2004	English	Hu, R.L., Yue, Z.Q., Wang, L.U. and Wang, S.J., 2004. Review on current status and challenging issues of land subsidence in China. Engineering Geology, 76(1), pp.65-77.
2005	Chinese	Xu N.Z., Jiang Y.H., Wang J.D., Liu H. and Jia J. 2005. The types and characteristics of the ground subsidence in southeastern China coastal region. Journal of catastrophology. 20(4):67-72.
2006	Chinese	Zhao J.K., Wu M.J., Liu S.X. and Shen. H.Z. 2006. The relation between groundwaer exploitation and land subsidence in the coast plain of Zhejiang Province. Geological journal of China universities. 12(2):185-194.
2006	Chinese	Li T.J. and Li Y.K. 2006. Survey report of land subsidence and deep groundwater funnels in Binzhou city, Shandong. Shandong Provincial Lubei geo-engineering exploration instituts.
2006	Chinese	He Q.C., Liu W.B. and Li Z.M. 2006. Land subsidence survey and monitoring in the North China Plain. Geological journal of China universities. 12(2):195-209.
2006	English	Li C, Tang X, Ma T, et al. Land subsidence caused by groundwater exploitation in the Hangzhou-Jiaxing-Huzhou Plain, China[J]. Hydrogeology Journal, 2006, 14(8): 1652-1665.
2007	Chinese	Duan, X.M. and Zheng, T.M. 2007. Study on division and prevention countermeasures of geological hazards in Shandong Province. Shandong land and resources. 23(4):1-6.
2007	English	Chen C, Hu J, Lu C, et al. Thirty-year land elevation change from subsidence to uplift following the termination of groundwater pumping and its geological implications in the Metropolitan Taipei Basin, Northern Taiwan[J]. Engineering Geology, 2007, 95(1): 30-47.
2007	English	Shi, X., Xue, Y., Ye, S., Wu, J., Zhang, Y., & Yu, J. (2007). Characterization of land subsidence induced by groundwater withdrawals in Su-Xi-Chang area, China. Environmental Earth Sciences, 52(1), 27-40.
2008	Chinese	Mai, Z.Q. and Li F.Q. 2008. Preliminary analysis on monitoring results of ground settlement in Haikou. Journal of Geomatics. 34(3):31-32.
2008	English	Shi X, Xue Y, Wu J, et al. Characterization of regional land subsidence in Yangtze Delta, China: the example of Su-Xi-Chang area and the city of Shanghai[J]. Hydrogeology Journal, 2008, 16(3): 593-607.
2008	English	Shi X, Wu J, Ye S, et al. Regional land subsidence simulation in Su-Xi-Chang area and Shanghai City, China[J]. Engineering Geology, 2008, 100(1): 27-42.
2008	English	Wu J, Shi X, Xue Y, et al. The development and control of the land subsidence in the Yangtze Delta, China[J]. Environmental Earth Sciences, 2008, 55(8): 1725-1735.
2009	English	Zhao, Q., Lin, H., Jiang, L., Chen, F. and Cheng, S., 2009. A study of ground deformation in the Guangzhou urban area with persistent scatterer interferometry. Sensors, 9(1), pp.503-518.
2009	English	Hu, J., Shi, B., Inyang, H. I., Chen, J., & Sui, Z. (2009). Patterns of subsidence in the lower Yangtze Delta of China: the case of the Suzhou-Wuxi-Changzhou Region. Environmental Monitoring and Assessment, 153(1), 61-72.
2009	English	Wang G Y, You G, Shi B, et al. Long-term land subsidence and strata compression in Changzhou, China[J]. Engineering Geology, 2009, 104(1): 109-118.
2010	English	Jiang, L., Lin, H. and Zhao, Q., 2010. Spatial and temporal deformation characteristics of marine alluvial deposits due to land reclamation: implications from InSAR observation and geotechnical estimate. Earth Surface Processes and Landforms: The Journal of the British Geomorphological Research Group, 35(3), pp.331-343.
2010	English	Hung, W.C., Hwang, C., Chang, C.P., Yen, J.Y., Liu, C.H. and Yang, W.H., 2010. Monitoring severe aquifer-system compaction and land subsidence in Taiwan using multiple sensors: Yunlin, the southern Choushui River Alluvial Fan. Environmental Earth Sciences, 59(7), pp.1535-1548.
2011	English	Yi L.X., Fang, Z., He, X., et al., 2011. Land subsidence in Tianjin, China. Environmental Earth Sciences, 62(6), pp.1151-1161.
2011	English	Jiang, L., Lin, H. and Cheng, S., 2011. Monitoring and assessing reclamation settlement in coastal areas with advanced InSAR techniques: Macao city (China) case study. International journal of remote sensing, 32(13), pp.3565-3588.
2011	Chinese	Tian, B.Z., Tao, Z.G. and Li C.C., 2011. Scientific computing and forecasting to land subsidence in coastal region of Tangshan. Metalmine. 419(5):101-105.
2011	Chinese	Yang C., Pan L.Y. and Yu C. 2011. Land subsidence control in Wenzhou, Zhejiang. Low temperature architecture technology. 158: 114-115.
2011	English	Zhao, Q., Lin, H., Gao, W., Zebker, H.A., Chen, A. and Yeung, K., 2011. InSAR detection of residual settlement of an ocean reclamation engineering project: a case study of Hong Kong International Airport. Journal of oceanography, 67(4), pp.415-426.
2012	English	Wang, H., Wright, T.J., Yu, Y., Lin, H., Jiang, L., Li, C. and Qiu, G., 2012. InSAR reveals coastal subsidence in the Pearl River Delta, China.Geophysical Journal International, 191(3), pp.1119-1128.
2012	Chinese	MLR (Ministry of Land and Resources) and MWR(Ministry of Water Resources). 2012. The prevention and control planning of land subsidence in China (2011-2020).
2013	English	Hu, B., Wang, H.S. and Jiang, L.M., 2013. Monitoring of reclamation-induced ground subsidence in Macao (China) using PSInSAR technique. Journal of Central South University, 20(4), pp.1039-1046.
2013	English	Liu, Y. and Huang, H.J., 2013. Characterization and mechanism of regional land subsidence in the Yellow River Delta, China. Natural Hazards, 68(2), pp.687-709.
2013	English	Cao G, Han D, Moser J, et al. Groundwater Exploitation Management Under Land Subsidence Constraint: Empirical Evidence from the Hangzhou–Jiaxing–Huzhou Plain, China[J]. Environmental Management, 2013, 51(6): 1109-1125.
2014	English	Dong, S., Samsonov, S., Yin, H., Ye, S. and Cao, Y., 2014. Time-series analysis of subsidence associated with rapid urbanization in Shanghai, China measured with SBAS InSAR method. Environmental earth sciences, 72(3), pp.677-691.
2014	Chinese	Sun, H., Zhang, Q., Yang, C.S. and Zhao, C.Y., 2014a. PS-InSAR monitoring of land subsidence in the Panjin region of Liaoning Province. Shanghai land & resources, doi: doi:10.3969/j.issn.2095-1329.2014.04.015, 35(4): 68-71.
2014	Chinese	Sun, Q.F., Tian, H. and Zhang, K., 2014b. Study on the history of land subsidence in lower Liaohe River plain. Geology and resources, 23(5):450-452.
2014	Chinese	Tao, Y. and Hao, S.F. 2014. Driving factors of surface subsidence in southern coastal area of Lianyungang City. 21(6):53-59.
2014	Chinese	Wang H., Yu Y.P. and Jiang L.L. 2014. Monitoring land subsidence in Guangzhou and Foshan using InSAR. Science of surveying and mapping. 39(7):67-71.
2014	Chinese	Zhang L., Ge D.Q., Guo X.F., Wang Y. and Li M. 2014. Land subsidence in Cangzhou over the last decade based on interferometric time series analysis. 35(4):72-75,80.
2015	English	Zhang, Y., Wu, J., Xue, Y., Wang, Z., Yao, Y., Yan, X. and Wang, H., 2015. Land subsidence and uplift due to long-term groundwater extraction and artificial recharge in Shanghai, China. Hydrogeology Journal, 23(8), pp.1851-1866.
2015	English	Zhu, J.Q., Yang, Y., Yu, J. and Gong, X.L., 2015. Land subsidence of coastal areas of Jiangsu Province, China: historical review and present situation. Proceedings of the International Association of Hydrological Sciences, 372, p.503.
2015	Chinese	Yang Y. 2015. Land subsidence disaster prevention and cure in Beijing-Tianjin-Hebei Area, China. City geology. 10(1): 1-7.
2015	Chinese	Yang G.F., Yan Y.R., Cheng Z.Y., Xu F.Y., Zhao P.S. and Guo N. 2015. Relationship between groundwater exploration and land subsidence in Nantong. South to North water transfers and water science & technology. 13(6): 1168-1171,1202.
2015	Chinese	Zhang X. Land Subsidence Monitoring in the Pearl River Delta Based on InSAR Technique. 2015. 13(4):123-126.
2015	English	Zhang, J.Z., Huang, H.J. and Bi, H.B., 2015. Land subsidence in the modern Yellow River Delta based on InSAR time series analysis. Natural Hazards, 75(3), pp.2385-2397.
2015	English	Liu, Y., H. Huang, and J. Dong. 2015. Large-area land subsidence monitoring and mechanism research using the small baseline subset interferometric synthetic aperture radar technique over the Yellow River Delta, China. Journal of Applied Remote Sensing 9 (1):096019. doi:10.1117/1.jrs.9.096019.
2015	English	Zhang, J. Z., H. J. Huang, and H. B. Bi. 2015. Land subsidence in the modern Yellow River Delta based on InSAR time series analysis. Natural Hazards 75 (3):2385–97. doi:10.1007/s11069-014-1434-7
2015	English	Hsu, W.C., Chang, H.C., Chang, K.T., Lin, E.K., Liu, J.K. and Liou, Y.A., 2015. Observing land subsidence and revealing the factors that influence it using a multi-sensor approach in Yunlin County, Taiwan. Remote sensing, 7(6), pp.8202-8223.
2015	English	Zhao, Q., Pepe, A., Gao, W., Lu, Z., Bonano, M., He, M.L., Wang, J. and Tang, X., 2015. A DInSAR investigation of the ground settlement time evolution of ocean-reclaimed lands in Shanghai. IEEE Journal of Selected Topics in Applied Earth Observations and Remote Sensing, 8(4), pp.1763-1781.
2016	English	Liu, Y., Huang, H., Liu, Y. and Bi, H., 2016. Linking land subsidence over the Yellow River delta, China, to hydrocarbon exploitation using multi-temporal InSAR. Natural Hazards, 84(1), pp.271-291.
2016	English	Wang, M., Li, T. and Jiang, L., 2016a. Monitoring reclaimed lands subsidence in Hong Kong with InSAR technique by persistent and distributed scatterers.Natural Hazards, 82(1), pp.531-543.
2016	English	Xu, B., Feng, G., Li, Z., Wang, Q., Wang, C. and Xie, R., 2016. Coastal Subsidence Monitoring Associated with Land Reclamation Using the Point Target Based SBAS-InSAR Method: A Case Study of Shenzhen, China.Remote Sensing, 8(8), p.652.
2016	English	Jiang, Y., Liao, M., Wang, H., Zhang, L. and Balz, T., 2016. Deformation monitoring and analysis of the geological environment of Pudong international airport with persistent scatterer SAR interferometry. Remote Sensing, 8(12), p.1021.
2017	English	Han, P., Yang, X., Bai, L. and Sun, Q., 2017. The monitoring and analysis of the coastal lowland subsidence in the southern Hangzhou Bay with an advanced time-series InSAR method. Acta Oceanologica Sinica, 36(7), pp.110-118.
2017	English	Du, Y. N., Feng, G. C., Peng, X., Li, Z. W. Subsidence Evolution of the Leizhou Peninsula, China, Based on InSAR Observation from 1992 to 2010. Applied Sciences. 2017, 7(5), 466.
2017	english	Sun, H., Zhang, Q., Zhao, C., Yang, C., Sun, Q. and Chen, W., 2017. Monitoring land subsidence in the southern part of the lower Liaohe plain, China with a multi-track PS-InSAR technique. Remote sensing of environment, 188, pp.73-84.
2018	Chinese	Liu.S.P.,Shi.B.,Zhang.C.C.,Gu.K.,Sun.M.Y.,Yang.P.,Lu.Y.,2018.Monitoring and evaluation of land subsidence based on BOTDR in Xuwei near Lianyungang.Hydrogeology & Engineering Geology.45(05):158-164.
2018	English	Sun Q.S., Jiang L.M., Jiang M., et al. 2018.Monitoring Coastal Reclamation Subsidence in Hong Kong with Distributed Scatterer Interferometry. 10, 1738; doi:10.3390/rs10111738.
2018	English	Yang. Spatio-Temporal Characterization of a Reclamation Settlement in the Shanghai Coastal Area with Time Series Analyses of X-, C-, and L-Band SAR Datasets
2018	English	Ma, G., Zhao, Q., Wang, Q. and Liu, M., 2018. On the Effects of InSAR Temporal Decorrelation and Its Implications for Land Cover Classification: The Case of the Ocean-Reclaimed Lands of the Shanghai Megacity. Sensors, 18(9), p.2939.
2018	English	Liu, P., Chen, X., Li, Z., Zhang, Z., Xu, J., Feng, W., Wang, C., Hu, Z., Tu, W. and Li, H., 2018. Resolving surface displacements in Shenzhen of China from time series InSAR. Remote Sensing, 10(7), p.1162.
2019	Chinese	Dong.S.C.,Zhong.Y.H.,Hu.h.,Huang.L.L.,2019.Ground subsidence monitoring during 2015-2018 in Changzhou based on time series INSAR method.Journal of Nanjing University.55(03):370-380.
2019	Chinese	Wang S. et al. Analysis on factors affecting ground settlement in plain area of Pearl River Delta.The Chinese Journal of Geological Hazard and Control. 2019. 30(5):98-104,112.
2019	English	Hu, B., Chen, J. and Zhang, X., 2019. Monitoring the Land Subsidence Area in a Coastal Urban Area with InSAR and GNSS. Sensors, 19(14), p.3181.
2019	English	Zhu, B., Chu, Z., Shen, F., Tang, W., Wang, B. and Wang, X., 2019. Land subsidence (2004–2013) in Changzhou in Central Yangtze River delta revealed by MT-InSAR. Natural Hazards, 97(1), pp.379-394.
2019	English	Liu, X., Zhao, C., Zhang, Q., Yang, C. and Zhang, J., 2019. Characterizing and Monitoring Ground Settlement of Marine Reclamation Land of Xiamen New Airport, China with Sentinel-1 SAR Datasets. Remote Sensing, 11(5), p.585.
2019	English	Zhang, B., Wang, R., Deng, Y., Ma, P., Lin, H. and Wang, J., 2019. Mapping the Yellow River Delta land subsidence with multitemporal SAR interferometry by exploiting both persistent and distributed scatterers. ISPRS journal of photogrammetry and remote sensing, 148, pp.157-173.
2019	English	Zhao, Q., Ma, G., Wang, Q., Yang, T., Liu, M., Gao, W., Falabella, F., Mastro, P. and Pepe, A., 2019. Generation of long-term InSAR ground displacement time-series through a novel multi-sensor data merging technique: The case study of the Shanghai coastal area. ISPRS Journal of Photogrammetry and Remote Sensing, 154, pp.10-27.
2020	Chinese	Gu S., Yao W., Xu M., and Wang D. 2020. Risk evaluation of land subsidence in Yancheng of Jiangsu Province. The Chinese Journal of Geological Hazard and Control. 31(1): 36-43.
2020	English	Peng, M., Zhao, C., Zhang, Q., Lu, Z., Bai, L. and Bai, W., 2020. Multi-Scale and Multi-Dimensional Time Series InSAR Characterizing of Surface Deformation over Shandong Peninsula, China. Applied Sciences, 10(7), p.2294.
2020	English	Du Yanan, et al. Understanding Land Subsidence Along the Coastal Areas of Guangdong, China, by Analyzing Multi-Track MTInSAR Data. Remote Sens. 2020, 12, 299; doi:10.3390/rs12020299.
2020	English	Chang, M., Upomo, T.C., Huang, R.C., Wu, P.K. and Su, P.C., 2020. Evaluation on the behavior and contributing factors of subsidence in the intersection area of Expwy 78 and Taiwan High Speed Rail based on in situ monitoring and numerical simulations. Bulletin of Engineering Geology and the Environment, pp.1-25.

## Sheet: City subsidence from references
Location	Region	Latitude (refers to point or area)	Longitude (refers to point or area)	Time period	Subsidence rate (mm/year)	Area (km2)	Accumulative subsidence (m)	Measurement method (generic)	Reference	Reference confidence (more stars indicate a greater certainty of correct reference)	Other information
Shanghai	Yangtze River Deltaic Plain (YRDP)	31.23	121.47	1921-1948	23.6			Geomorphic survey	Zhang et al. (2015)	***	Rapid developing period was 1921-1948. Controlling preiod was from 1966 to now.
				1949-1956	40.3
				1957-1961	99.4
				1962-1965	61.3
				1966-1971	-3.4
				1972-1989	3.2
				1990-2003	12.7
				2004-2008	6.2
				2009-2011	1.3
				1920-2000	23.5			Geomorphic survey	Wu et al. (2008)	****	Calculated from Figure 7 in the paper.
				2005	16.4	6000 (>100 mm)	2.63	No information, not defined or clear	Xu et al. (2005)	**	The maimum subsidence rate was 110 mm/year.
				2007-2010	5			InSAR	Dong et al. (2014)	*****	Slight-tomoderate subsidence is found near integrated transportation hubs, metro lines, highways, elevated road, expressways and high-rise buildings with rate varying around 1–3 cm/year.
				2007-2017	0-30			InSAR	Zhao et al. (2019)	*****	Subsidence for dike along coasts in Lingang New City in Shanghai was30 mm/year.
				2007-2010	0-15			InSAR	Zhao et al. (2015)	*****	Lingang New City in Shanghai
				2007-2010	5-20			InSAR and Leveling	Yang et al. (2018)	*****	Linggang New City (LNC) in Shanghai. Large subsidence (<20mm/year) occurred along the eastern section of seawall in the LNC.
				2011-2012	-10-30			Persistent Scatterer SAR Interferometry using TerraSAR-X satellite images	Jiang et al. (2016)	*****	Pudong international airport in Shanghai. Runways show the most serous subsidence 15-30 mm/year.
				2017	35			InSAR	Ma et al. (2018)	*****	Eastern part of the reclamation area of Pudong Disctict in Shanghai, subsidence rate ranges from 0-35 mm/year.
Tianjin	North China Plain (NCP)	39.12	117.2	1923-1957	7.1-12	>8000	3.22 (until 2008)	Geomorphic survey	Yi et al. (2011)		The highest subsidence rate was 110mm/year in the late 1970s and early 1980s.
				1958-1966	30-46
				1966-1985	80-100
				1986-2010	15
				1985	50-100			Leveling	He et al. (2006)	***	City center of Tianjin: 86 mm/year.
				around 2006	10-100						City center of Tianjin: 10-15 mm/year. Other districts vary from 15-70 mm/year. The maximum subsidence of Wuqin was over 100 mm/year.
				2012	>26			Leveling	Yang et al (2015)	***
Hong Kong	Hong Kong	22.2	114.08	2008-2009	19			InSAR	Wang et al. (2016a)	*****	The reclaimed lands near Hong Kong Science Park.
				2008-2009	459						The reclaimed lands near Hong Kong Disneyland.
				2008-2009	3-20			InSAR	Sun et al. (2018)	*****	Select two typical reclaimed regions of Hong Kong International Airport (HKIA) and Hong Kong Science Park (HKSP)
				2003-2008	3-10			InSAR	Jiang et al. (2010)	*****	A relatively high spatial settlement variability, ranging from moderate (3–7 mm/year) to strong (>10 mm/year) settlement rates, was discovered within the majority of the reclaimed portion of the airport.
				2006-2008	4			InSAR	Zhao et al. (2011)	*****	a case study of Hong Kong International Airport
				2016-2017	0-10			InSAR	Hu et al. (2019)	****	An annual deformation rate greater than −10 mm/year are located in the land reclamation area.
				1998-1999	up to 50			InSAR	Ding et al.(2004)	***
Macau	Macau	22.13	113.33	2006-2009	10-16			InSAR	Jiang et al. (2011)	*****	Initial land of Macao.
				2000-2009	40						In the area most recently reclaimed since the year 2000.
				2003-2010	3-10				Hu et al. (2013)	*****	The average subsidence rate is approximately 3 mm/year in the islands of Macao, Coloane, Taipa and 10 mm/year in the newly reclaimed land Cotai.
Panjin	Lower Liaohe River Basin, Liaoning Province	41.12	122.07	2007-2011	194			InSAR	Sun et al. (2014a)	*****	Maximum subsidence rate in four years was due to ground oil extraction.
					50						Coastal region
				1977-2007	70.6	15	>2.19	Geomorphic survey	Sun et al. (2014b)		In the city center
					50.3-70.6	81	1.56-2.19				Ajcent the city center
					20.3-50.3	1925	0.63-1.56				In the city
				2007-2011	60			PS-InSAR	Sun et al. (2017)	*****	The average subsidence rate of the three oil productions centres were more than 100mm/year, the maximum value was 236 mm/year.
Jinzhou	Lower Liaohe River Basin, Liaoning Province	41.1	121.13	1977-2007	20.3-50.3		0.63-1.56	Geomorphic survey	Sun et al. (2014b)
				2007-2011	30-50			PS-InSAR	Sun et al. (2017)	*****	The average subsidence rate of the three oil productions centres were more than 130mm/year.
Yingkou	Lower Liaohe River Basin, Liaoning Province	41.09	122.2	2007-2011	20-50			PS-InSAR	Sun et al. (2017)	*****	Maximum subsidence value observed was 50 mm/year due to salt production.
Tangshan	North China Plain (NCP), Hebei Province	39.63	118.2	1983-1989	20.13			Geomorphic survey	Tian et al. (2011)
				1992-1996	39.29
				2000	20.65
				1983-1992	3.5-20			Geomorphic survey	Zhang et al. (1998)	*
				1992-1996	25-39
Cangzhou	North China Plain (NCP), Hebei Province	38.3	116.83	1970-2001	69.9	9717 (>500mm)	2.236	Geomorphic survey	Xing et al. (2004)	**
						504 (>1000mm)	1.96	Geomorphic survey	He et al. (2006)	***
				1970s-1990s	20-128			Geomorphic survey	Zhang et al. (1998)	**	1970s: 20 mm/year; 1980s: 85 mm/year; 1990s: 128 mm/year.
				2003-2010	60	400 (with rate >30 mm/year)	0.39	InSAR	Zhang et al. (2014)		Northwest region of Cangzhou city
					45	200 (with rate >30 mm/year)	0.313				Southeast region of Cangzhou city
Binzhou	Yellow River Delta, North China Plain (NCP), Shandong Province	37.38	117.97	No information, not defined or clear	47			Geomorphic survey	Li and Li (2006)
				2007-2011	49			Leveling instrument and InSAR	Liu et al. (2015)
Dongying	Yellow River Delta, North China Plain (NCP), Shandong Province	37.43	118.67	2007-2010	40			InSAR	Liu et al. (2016)
				2002-2003	28			Leveling instrument	Song et al. (2004)	****
				1992-2000	5.1			InSAR	Zhang et al. (2015)		The highest subsidence rate of -33.2 mm/year occurs in the subsidence funnel formed in an oil field
				2002-2008	10-15			Leveling instrument	Liu and Huang (2013)		Between 2002 and 2008, the subsidence center of Dongying and Guangrao exhibited a typical subsidence area with subsidence rates of 28.2 and 64.7 mm/years, respectively. The average subsidence rate between 2002 and 2008 was about 10-15 mm/year according to Fig.5.
				2007-2011	21			Leveling instrument and InSAR	Liu et al. (2015)
				2007-2010	<50			InSAR	Zhang et al. (2019)		During the 2007–2010 period, the ground subsidence rate does not exceed 50 mm/year in this region.However, a large ground subsidence depression appears during the 2015–2018 period, with a maximum subsidence rate of 432 mm/year and a maximum accumulated subsidence 1.15 m.
				1963-2004	149 (max)			No information, not defined or clear	Duan and Zheng (2007)	**
				2017-2019	290			InSAR	Peng et al. (2020)	*****	Dongying (up to 290 mm/year; brine and groundwater exploitation for industrial usage)
Weifang	Yellow River Delta, North China Plain (NCP), Shandong Province	37.5	118.5	2007-2011	100-250			SAR	Higgins et al. (2013)		Land subsidence at aquaculture facilities was observed in coastal areas of Weifang city.
				2017-2019	170			InSAR	Peng et al. (2020)	*****	Weifang (up to 170 mm/year; brine exploitation for industrial sage)
Yantai	Shandong Province	37	119.5		50						Yantai (up to 50 mm/year; land reclamation)
Qingdao	Shandong Province	36.07	120.33		70						Qingdao (up to 70 mm/year; aquaculture and land reclamation)
Rizhao	Shandong Province	35.5	119.8		60						Rizhao (up to 60 mm/year; land reclamation)
Yancheng	Jiangsu Province	33.35	120.15	2017	15	10812	0.2	Geomorphic survey	Gu et al. (2020)		The cumulative subsidence over 200 mm is 10 812 sq.km until 2016, about 64% of Yancheng city.
Lianyungang	Jiangsu Province	34.6	119.22	1985-2013	5-30			Geomorphic survey	Tao et al. (2014)
				2015	29.46			Brillouin optical time domain reflectometry technique	Liu et al. (2018)		Xuwei District in Lianyungang. Subsidence rate shows an decresing trend.
				2016	25.47
Nantong	Jiangsu Province	31.98	120.88	2010	5-20			Geomorphic survey	Yang et al. (2015)
Suzhou	Jiangsu Province: Su-Xi-Chang,Yangtze River Deltaic Plain (YRDP)	31.3	120.58	1960s-1989	40-50		1.1	No information, not defined or clear	Duan et al. (1998)	**
				1960-2000	40			Geomorphic survey	Wu et al. (2008)		Calculated from Figure 7.
				No information, not defined or clear	30	200	1.1	No information, not defined or clear	Zheng et al. (2001)	**
				No information, not defined or clear	10-80			Geomorphic survey, leveling, GPS	Hu et al. (2008)
				1982-2000	44.7			Geomorphic survey, leveling, GPS	Shi et al. (2007;2008a;2008b)	*****
				1980s	15			Geomorphic survey	Wang et al. (2010)		After the enforcement of banning groundwater withdrawal through deep wells in 2001, the land subsidence rate has greatly decreased.
				1994-1995	80-110
				1984-2004	10-20
Wuxi	Jiangsu Province: Su-Xi-Chang,Yangtze River Deltaic Plain (YRDP)	31.23	121.47	1960s-1989	15-25		1.05	No information, not defined or clear	Duan et al. (1998)	**
				No information, not defined or clear	21	100	1.14	No information, not defined or clear	Zheng et al. (2001)	**
				1960-2000	35.5			Geomorphic survey	Wu et al. (2008)		Calculated from Figure 7.
Changzhou	Jiangsu Province: Su-Xi-Chang,Yangtze River Deltaic Plain (YRDP)	31.78	119.95	1960s-1989	40-50		0.9	No information, not defined or clear	Duan et al. (1998)	**
				No information, not defined or clear	21	150	1.45	No information, not defined or clear	Zheng et al. (2001)	**
				1960-1995	32			Geomorphic survey	Wu et al. (2008)		Calculated from Figure 7.
				1982-2000	40			Geomorphic survey, leveling, GPS	Shi et al. (2007;2008a;2008b)	*****
				after 1996	<40			Geomorphic survey, leveling, GPS	Hu et al. (2008)		Isopleths with 500 mm of land subsidence connected Suzhou, Wuxi and Changzhou cities, spanning an area of over 1,500 km2.
				1979-1983	59.63			Geomorphic survey, leveling, GPS	Wang et al. (2009)	*****	Land subsidence caused by groundwater extraction was first observed in the 1960s in Changzhou, and the cumulative subsidence reached 1800 mm over five decades. The maximum land subsidence rate occurred in the late 1970s and 1980s, with a recorded maximum annual subsidence of 147 mm.
				1984-1990	57.94
				2002	27.72
				2004-2013	39.9			InSAR	Zhu et al. (2019)	*****	The land subsidence in Changzhou was mainly characterised by two subsidence centres and a large subsidence strip with a maximum subsidence rate of up to − 39.9 mm/year.
				2015-2018	6			InSAR	Dong et al. (2019)
Wenzhou	Zhejiang Province	28	120.7	No information, not defined or clear	30			Geomorphic survey, leveling, GPS	Zhao et al. (2006)	***	Subsidence center
				2005	10-30				Yang et al. (2011)
Ningbo	Zhejiang Province,Yangtze River Deltaic Plain (YRDP)	29.88	121.55	1960s-1989	18		0.346	No information, not defined or clear	Duan et al. (1998)	**	The maximum subsidence rate was 18 mm/year.
				2002-2009	11.4				Wang et al. (2013)
				2005	6.1	150	0.47	No information, not defined or clear	Xu et al. (2005)	**	The maximum subsidence rate was 35.3 mm/year.
				1964-1977	11.5		0.161	Geomorphic survey, leveling, GPS	Zhao et al.(2006)	***	Subsidence center
				1978-1985	20		0.321 (1964-1985)				The maximum subsidence rate of subsidence center was 35.3 mm/year.
				1987-2000	10
				2001-2005	5.8	190 (until 2005)	0.4979 (until 2005)
Jiaxing	Zhejiang Province: Hang-Jia-Hu,Yangtze River Deltaic Plain (YRDP)	30.75	120.75	1960s-1989	41.9		0.597	No information, not defined or clear	Duan et al. (1998)	**	The maximum subsidence rate was 41.9 mm/year.
				1967-2000	26			Geomorphic survey	Wu et al. (2008)		Calculated from Figure 7.
				1991-2000	23		0.8276	Geomorphic survey, leveling, GPS	Zhao et al. (2006)	***	Subsidence center
				2001-2005	11
				1964-1973	7.9		0.079	No information, not defined or clear	Zhao et al. (2004)	**
				1974-1983	22.5		0.303
				1984-1990	41.9		0.597
				1991-2000	23		0.838
				1964-1972	3-10 (15 average）			Geomorphic survey, leveling, GPS	Cao et al. (2013)	*****
				1988	50
				1996	27
Hang-Jia-Hu	Zhejiang Province: Hang-Jia-Hu,Yangtze River Deltaic Plain (YRDP)			1964-2000	16-50			Geomorphic survey, leveling, GPS	Li et al. (2006)	****
Hangzhou	Zhejiang Province: Hang-Jia-Hu,Yangtze River Deltaic Plain (YRDP)	30.28	120.15	2013-2015	4.7			InSAR	Han et al. (2017)	*****	The average subsidence rate of the Shangyu District reclamation zone in Hangzhou was –4.7 mm/year.The maximum subsidence occurred in the northeastern part of the reclamation zone with a subsidence rate of –28.5 mm/year.
Fuzhou	Fujian Province	26.08	119.3	1957-1997	2.9-21.8	9	0.68	No information, not defined or clear	Duan et al. (1998)	**	First observed in 1957, mainly because of construction and ground hotwater depletion.
				late 1980 early 1990	6-64.1	9	0.47	No information, not defined or clear	Xu et al. (2005)	**
Zhanjiang	Guangdong Province	21.27	110.35	2005	4.95	1000	0.18	No information, not defined or clear	Xu et al. (2005)	**	Subsidence appeared in 1980s.
				1992-2010	10-19			InSAR	Du et al. (2017)		Maximum subsidence of 32 mm/year.
				2007-2011	15.1	251.5		InSAR	Du et al. (2020)	*****	The high subsidence (>20 mm/year) in Leizhou Peninsula is concentrated in the two bays (Zhanjiang Bay and Leizhou Bay) and the southwest of Donghai Island (58 mm/year).
Guangzhou	Pearl River Delta; Guangdong Province	23.13	113.27		2			InSAR	Wang et al. (2014)	****	Maximum subsidence rate was 6-8 mm/year.
				around 2014	10-20			Geomorphic survey; Leveling instrument	Wang et al. (2019)	***	Nansha District in Guangzhou city
				2007-2008	20-26			Persistent Scatterer Interferometry	Zhao et al. (2009)		The maximum subsidence (rise) rate reaches up to 20 to 26 mm/year.
Shenzhen	Pearl River Delta; Guangdong Province	22.55	114.05	2007-2010	25			InSAR	Xu et al. (2016)		Average subsidence rata of region of Shenzhen Airport:10.7 mm/year; Bao’an Center: 12.4 mm/year; Qianhai Bay: 5.5 mm/year; Shenzhen Bay: 3.9 mm/year
				2007-2010	2.5			InSAR	Wang et al. (2012)		Within 500 m of the coast
				2004-2010	7			InSAR	Liu et al. (2018)		Subsidence up to 7 mm/year can be identified along the coastlines.
Zhuhai	Pearl River Delta; Guangdong Province	22.31	113.05	2007-2014	30-60			InSAR	Zhang.(2019)		Average subsidence was 10-30 mm/year, susbidence rate at some points was up to 60-210 mm/year.
				around 2014	>20			Geomorphic survey; Leveling instrument	Wang et al. (2019)	***	Average subsidence was higher than 20 mm/year, susbidence rate at some points was higher than 80 mm/year, mainly in Doumen District and southernwest part of Zhuhai.
				2007-2011	32	265.43		InSAR	Du et al. (2020)	*****	local subsidence areas with notable rates are distributed along the coastline, especially in reclamation areas.
Zhongshan	Pearl River Delta; Guangdong Province	22.52	113.38	around 2015	>20			Geomorphic survey; Leveling instrument	Wang et al. (2019)	***	Average subsidence was higher than 20 mm/year, susbidence rate at some points was higher than 81 mm/year, mainly in north plain areas of Zhongshan.
	Pearl River Delta, Guangdong Province			2007-2011	25.1	387.32		InSAR	Du et al. (2020)	*****	Two large-scale subsidence bowls are observed along the Modaomen channel. Subsidence bowls with low subsidence rates are also observed along the other three channels: the Hengmen channel, Bingqili channel, and Jiaomen channel.
Chaozhou, Shantou	Chaoshan Plain, Guangdong Province	23.2	116	2007-2011	24-41			InSAR	Du et al. (2020)	*****	Linear maximum subsidence rates over 150 mm/year are observed in the Chaoshan Plain. The area and average subsidence rate are 342.21 sq.km and 41 mm/year, respectively.
Xiamen	Fujian Province	24.5	118.2	2015-2018	10			InSAR	Liu et al. (2019)		The maximum subsidence rate reached 126-130mm/year. Subsidence between 30-40mm/year were mainly concentrated in the central coastal areas, i.e., the Xiang'an District. The land subsidence of Xiamen New Airport is mainly concentrated in the area of the second phase of land reclamation.
Haikou	Hainan Province	20.03	110.32	2006	1.65			Geomorphic survey	Mai et al. (2008)
Taipei	Taiwan	25.02	121.45	1950-2001	<20 (1998-1999)	252	2.5 (maximum)	Geomorphic survey; Leveling instrument	Gong (2003)	***	The maximum subsidence rate was 250 mm/year.
				1975-1989	5-75			Leveling instrument	Chen et al. (2007)	*****	Subsidence was observed during 1975-1989, while the subsidence rate continued to decreased. After 1989, slight uplift began to apprear because massive pumping was ceased and recharged of groundwater has raised. For central Taipei, 3.5 mm/year of shallow soil compaction and 0.9 mm/year of long-term tectonic subsidence.
Yunlin	Taiwan	23.35	120.11	2003-2011	105		1.47	Geomorphic survey; Leveling instrument; Numercial simulation of groundwater	Chang et al. (2020)		Average subsidence was 105 mm/year along the expressway and high speed rail in Yunlin located on Choshui River alluvial fan-delta.
				2012	23-71			GPS, leveling surveys, monitoring wells, PS-InSAR	Hsu et al. (2015)		A severe subsidence area (71 mm/y) was located in the center of the study area, a moderate subsidence area was along the coast (23 mm/y).
				2002-2007	82-122	551.5 (area with rate over 30 mm/year of year 2007)		GPS, leveling surveys, monitoring wells, DInSAR	Hung et al. (2010)		Maximum subsidence rate in 2007 was 82 mm/year and maximum subsidence rate in 2003 was 122 mm/year.
